# Supplementary material for: Object-based attention modulates the discrimination of level increments in stop-consonant noise bursts
Source: PLoS One. 2018 Jan 24;13(1):e0190956. doi: 10.1371/journal.pone.0190956 (PMC5783383; doi:10.1371/journal.pone.0190956)
Supplement: S1 Fig — Supporting information Figs 2A, 2B and 3 (Panels A). The file “S1_fig.xlsx” contains the Experiment-1 data set for conditions presenting the word /pæk/ and level increments (∆L) in the Cv (“p”) or vC (“k”) burst. In this Excel file, sheet number 1, 2, 3, 4, 5, 8, 9, 10, and 11 include the data of each of 9 participants (S1-1, S1-2, S1-3, S1-4, S1-5, S1-6, S1-7, S1-8, and S9), each tested in 4 conditions: ∆L in the Cv burst (“p”) presented in word context (labeled PAKP context) or in isolation (labeled PAKP isolation), and ∆L in the vC burst (“k”) presented in word context (labeled PAKK Context) or in isolation (labeled PAKK Isolation). For each condition, the data are shown on a different quadrant of each sheet, but the location (top or bottom, left or right) varies across participants (or sheets) so the above labels (e.g., PAKP context) should be used to find the data of each condition. On each of the four conditions (or quadrants) included on each sheet, the panel labeled “confidence limits” is the output of the probit regression comprising four columns that list, from left to right, the predicted correct probability, the predicted RMS multiplication factor (Estimate) or ∆L size needed to achieve the respective correct probability (for details, see “Stimuli” section in the manuscript), and the upper and lower bound of the 95% confidence interval. For example, in the upper left-hand quadrant of sheet 1 (PAKP Context), a 1.439 estimate is associated with a predicted correct probability of 0.8. Immediately to the right of the “confidence limits” panel, the four data columns (J, K, L and M) show the “Estimate,” the predicted correct probability (Probit), the observed correct probability (measured), and the actual multiplication factor applied to the burst waveform (e.g., 1.439, 0.8, 1.0, 1.9, respectively in row 12). The data in these four columns create the top chart under “PAKP context” in sheet 6 (column F, G, H, rows 7–13). Because the probit regression algorithm [file pone.0190956.s001.xlsx]

## Sheet: Sheet1
			S1-1-1-PAKP CONTEXT														S1-1-2-PAKP ISOLATION
																Confidence Limits
		Confidence Limits							Estimate	Probit	Data	Factor					Probability		95% Confidence Limits for DELTA_L				Estimate	Probit	Data	Factor
			Probability		95% Confidence Limits for DELTA_L				0.956675	0.45									Estimate	Lower Bound	Upper Bound		0.874592	0.45
					Estimate	Lower Bound	Upper Bound		1.01929	0.5	0.5	1.05				PROBIT		.010	-0.132088	-0.576287	0.144524		0.932074	0.5	0.542	1.05
		PROBIT		.010	-0.139942	-0.614835	0.153921		1.08191	0.55	0.56	1.1						.020	-0.00739057	-0.413568	0.245926		0.989556	0.55	0.742	1.1
				.020	-0.00410442	-0.436807	0.264191		1.14554	0.6	0.62	1.2						.030	0.0717259	-0.310382	0.310316		1.04796	0.6	0.714	1.2
				.030	0.0820804	-0.323933	0.334232		1.2113	0.65	0.78	1.3						.040	0.131242	-0.232793	0.358788		1.10833	0.65	0.785	1.3
				.040	0.146914	-0.239072	0.386971		1.28061	0.7	0.78	1.5						.050	0.179654	-0.169705	0.398241		1.17196	0.7	0.857	1.5
				.050	0.199651	-0.170081	0.429907		1.3554	0.75	0.94	1.7						.060	0.22086	-0.116028	0.431842		1.24061	0.75	0.942	1.7
				.060	0.244538	-0.111388	0.466482		1.43868	0.8	1	1.9						.070	0.25699	-0.0689794	0.46132		1.31706	0.8	0.985	1.9
				.070	0.283896	-0.0599509	0.498576		1.53575	0.85	0.98	2						.080	0.28934	-0.0268681	0.487729		1.40618	0.85	1	2
				.080	0.319136	-0.0139173	0.527335		1.6579	0.9	0.96	2.2						.090	0.318761	0.0114173	0.511759		1.51831	0.9	1	2.2
				.090	0.351185	0.0279285	0.55351		1.6874	0.91								.100	0.345843	0.046647	0.533892		1.54539	0.91
				.100	0.380687	0.0664293	0.577622		1.71945	0.92								.150	0.457969	0.192361	0.625673		1.57481	0.92
				.150	0.502831	0.225609	0.677676		1.75469	0.93								.200	0.547084	0.307954	0.698833		1.60716	0.93
				.200	0.599907	0.351788	0.757529		1.79405	0.94								.250	0.623536	0.406914	0.761806		1.64329	0.94
				.250	0.68319	0.459709	0.826363		1.83893	0.95								.300	0.692193	0.495563	0.818579		1.68449	0.95
				.300	0.75798	0.556275	0.88853		1.89167	0.96								.350	0.755813	0.577461	0.871435		1.73291	0.96
				.350	0.827285	0.645359	0.946537		1.95651	0.97								.400	0.816183	0.654882	0.921883		1.79242	0.97
				.400	0.893048	0.729411	1.00206		2.04269	0.98								.450	0.874592	0.729424	0.971055		1.87154	0.98
				.450	0.956675	0.810134	1.05637		2.17853	0.99								.500	0.932074	0.802313	1.01992		1.99624	0.99
				.500	1.01929	0.888796	1.11061											.550	0.989556	0.874561	1.06943
				.550	1.08191	0.966395	1.16591											.600	1.04796	0.947054	1.12065
				.600	1.14554	1.04375	1.2236											.650	1.10833	1.02061	1.17496
				.650	1.2113	1.12154	1.28538											.700	1.17196	1.09597	1.23436
				.700	1.28061	1.20039	1.35361											.750	1.24061	1.17388	1.30187
				.750	1.3554	1.28113	1.43161											.800	1.31706	1.25546	1.38222
				.800	1.43868	1.36548	1.52401											.850	1.40618	1.34358	1.48285
				.850	1.53575	1.45751	1.63801											.900	1.51831	1.44649	1.61744
				.900	1.6579	1.5668	1.78796											.910	1.54539	1.47045	1.65084
				.910	1.6874	1.59248	1.82489											.920	1.57481	1.4962	1.68741
				.920	1.71945	1.62015	1.86524											.930	1.60716	1.52423	1.7279
				.930	1.75469	1.65033	1.90985											.940	1.64329	1.55525	1.77341
				.940	1.79405	1.6838	1.95992											.950	1.68449	1.59032	1.82561
				.950	1.83893	1.72171	2.01728											.960	1.73291	1.6312	1.88727
				.960	1.89167	1.76595	2.08496											.970	1.79242	1.68108	1.96346
				.970	1.95651	1.82001	2.1685											.980	1.87154	1.74691	2.0652
				.980	2.04269	1.89142	2.28001											.990	1.99624	1.84992	2.22631
				.990	2.17853	2.00325	2.45647
			S1-1-4-PAKK CONTEXT														S1-1-6-PAKK ISOLATION
		Confidence Limits														Confidence Limits
			Probability		95% Confidence Limits for DELTA_L												Probability		95% Confidence Limits for DELTA_L				Estimate	Probit	Data	Factor
					Estimate	Lower Bound	Upper Bound		Estimate	Probit	Data	Factor							Estimate	Lower Bound	Upper Bound		0.971585	0.45
		PROBIT		.010	-0.413321	-1.03562	-0.0406605		0.912401	0.45						PROBITa		.010	0.16463	-0.444724	0.458608		1.01766	0.5	0.571	1.05
				.020	-0.249104	-0.815998	0.090967		0.988101	0.5	0.58	1.05						.020	0.264588	-0.290391	0.533176		1.06374	0.55	0.5	1.1
				.030	-0.144913	-0.676738	0.174563		1.0638	0.55	0.52	1.1						.030	0.328007	-0.192562	0.580579		1.11056	0.6	0.7	1.2
				.040	-0.0665349	-0.57203	0.2375		1.14072	0.6	0.68	1.2						.040	0.375716	-0.119028	0.616296		1.15895	0.65	0.771	1.3
				.050	-0.00278007	-0.486897	0.288734		1.22022	0.65	0.62	1.3						.050	0.414522	-0.0592552	0.645392		1.20995	0.7	0.971	1.5
				.060	0.0514853	-0.414466	0.332372		1.30401	0.7	0.86	1.5						.060	0.447553	-0.00841386	0.670191		1.26499	0.75	0.985	1.7
				.070	0.0990655	-0.350985	0.370661		1.39442	0.75	0.9	1.7						.070	0.476515	0.036135	0.691964		1.32627	0.8	0.971	1.9
				.080	0.141668	-0.294168	0.404966		1.49511	0.8	0.9	1.9						.080	0.502447	0.0759976	0.711485		1.3977	0.85	0.985	2
				.090	0.180413	-0.242516	0.436187		1.61246	0.85	0.96	2						.090	0.52603	0.112228	0.729262		1.48759	0.9	1	2.2
				.100	0.216078	-0.194989	0.464945		1.76012	0.9	0.98	2.2						.100	0.547739	0.145557	0.745646		1.50929	0.91
				.150	0.36374	0.0015494	0.584245		1.79579	0.91								.150	0.63762	0.283288	0.813742		1.53288	0.92
				.200	0.481098	0.157401	0.679411		1.83453	0.92								.200	0.709054	0.392365	0.868249		1.55881	0.93
				.250	0.58178	0.290761	0.761403		1.87714	0.93								.250	0.770338	0.485563	0.915393		1.58777	0.94
				.300	0.672196	0.410147	0.835408		1.92472	0.94								.300	0.825374	0.568848	0.958138		1.6208	0.95
				.350	0.755979	0.520347	0.904415		1.97898	0.95								.350	0.876372	0.645557	0.998215		1.65961	0.96
				.400	0.835482	0.624395	0.970416		2.04274	0.96								.400	0.924764	0.717788	1.0368		1.70732	0.97
				.450	0.912401	0.724401	1.03493		2.12112	0.97								.450	0.971585	0.786971	1.07484		1.77074	0.98
				.500	0.988101	0.821942	1.09931		2.22531	0.98								.500	1.01766	0.854138	1.11319		1.87069	0.99
				.550	1.0638	0.918254	1.16491		2.38952	0.99								.550	1.06374	0.920053	1.15279
				.600	1.14072	1.01433	1.23337											.600	1.11056	0.985261	1.1948
				.650	1.22022	1.11092	1.30682											.650	1.15895	1.05009	1.24079
				.700	1.30401	1.20858	1.38837											.700	1.20995	1.1147	1.29297
				.750	1.39442	1.30788	1.48246											.750	1.26499	1.17923	1.35447
				.800	1.49511	1.41047	1.59522											.800	1.32627	1.24449	1.42955
				.850	1.61246	1.52112	1.73559											.850	1.3977	1.31314	1.52449
				.900	1.76012	1.65159	1.92096											.900	1.48759	1.39191	1.65155
				.910	1.79579	1.68219	1.96664											.910	1.50929	1.4101	1.68307
				.920	1.83453	1.71515	2.01656											.920	1.53288	1.42959	1.71758
				.930	1.87714	1.7511	2.07173											.930	1.55881	1.45075	1.7558
				.940	1.92472	1.79096	2.13364											.940	1.58777	1.4741	1.79877
				.950	1.97898	1.83611	2.20456											.950	1.6208	1.50044	1.84808
				.960	2.04274	1.88882	2.28821											.960	1.65961	1.53104	1.90635
				.970	2.12112	1.95323	2.39145											.970	1.70732	1.56826	1.97838
				.980	2.22531	2.03835	2.52919											.980	1.77074	1.61724	2.07463
				.990	2.38952	2.17169	2.74709											.990	1.87069	1.6936	2.22717

## Sheet: Sheet2
		S1-2-1MERGED-PAKP CONTEXT															S1-2-4MERGED-PAKK CONTEXT
	Confidence Limits																Confidence Limits
		Probability		95% Confidence Limits for DELTA_L				Estimate	Probit	Data	Factor							Probability		95% Confidence Limits for DELTA_L				Estimate	Probit	Data	Factor
				Estimate	Lower Bound	Upper Bound		0.879463	0.45	0.633	1.05									Estimate	Lower Bound	Upper Bound		0.834724	0.45	0.471	1.05
	PROBITa		.010	-0.177381	-1.15579	0.252854		0.939809	0.5	0.516	1.1						PROBITa		.010	-0.279025	-2.87271	0.346247		0.898321	0.5	0.614	1.1
			.020	-0.04647	-0.940405	0.347686		1.00016	0.55	0.733	1.2								.020	-0.141065	-2.51313	0.4331		0.961917	0.55	0.785	1.2
			.030	0.036589	-0.803855	0.407956		1.06148	0.6	0.8	1.3								.030	-0.0535339	-2.28515	0.488369		1.02654	0.6	0.9	1.3
			.040	0.099071	-0.701198	0.45336		1.12485	0.65	0.916	1.5								.040	0.0123125	-2.11375	0.530046		1.09333	0.65	0.9	1.5
			.050	0.149895	-0.617742	0.490339		1.19164	0.7	0.933	1.7								.050	0.0658734	-1.97441	0.564023		1.16372	0.7	0.985	1.7
			.060	0.193155	-0.546745	0.521852		1.26372	0.75	1	1.9								.060	0.111462	-1.85587	0.593002		1.23967	0.75	0.971	1.9
			.070	0.231085	-0.484526	0.549514		1.34398	0.8	0.95	2								.070	0.151435	-1.75198	0.618461		1.32426	0.8	0.985	2
			.080	0.265047	-0.428845	0.574311		1.43754	0.85	1	2.2								.080	0.187225	-1.659	0.641301		1.42285	0.85	0.957	2.2
			.090	0.295934	-0.378231	0.596887		1.55525	0.9										.090	0.219775	-1.57448	0.662112		1.5469	0.9
			.100	0.324365	-0.331663	0.617692		1.58369	0.91										.100	0.249738	-1.49672	0.681305		1.57687	0.91
			.150	0.442079	-0.139139	0.70411		1.61457	0.92										.150	0.37379	-1.1752	0.76121		1.60942	0.92
			.200	0.535635	0.0134598	0.773204		1.64853	0.93										.200	0.472383	-0.920308	0.825364		1.64521	0.93
			.250	0.615897	0.143974	0.832883		1.68646	0.94										.250	0.556967	-0.702266	0.881031		1.68518	0.94
			.300	0.687975	0.260755	0.886901		1.72972	0.95										.300	0.632926	-0.507124	0.931687		1.73077	0.95
			.350	0.754765	0.368489	0.937438		1.78055	0.96										.350	0.703313	-0.327047	0.97938		1.78433	0.96
			.400	0.818144	0.470148	0.985963		1.84303	0.97										.400	0.770104	-0.157068	1.02553		1.85018	0.97
			.450	0.879463	0.567793	1.03362		1.92609	0.98										.450	0.834724	0.00626705	1.07131		1.93771	0.98
			.500	0.939809	0.66296	1.08146		2.057	0.99										.500	0.898321	0.165534	1.11783		2.07567	0.99
			.550	1.00016	0.756852	1.13057													.550	0.961917	0.322741	1.16642
			.600	1.06148	0.850419	1.1823													.600	1.02654	0.479437	1.21883
			.650	1.12485	0.944344	1.23856													.650	1.09333	0.636584	1.27782
			.700	1.19164	1.03894	1.30224													.700	1.16372	0.79406	1.34811
			.750	1.26372	1.13403	1.37794													.750	1.23967	0.94956	1.43841
			.800	1.34398	1.22938	1.47279													.800	1.32426	1.09762	1.56406
			.850	1.43754	1.32664	1.59722													.850	1.42285	1.23305	1.74767
			.900	1.55525	1.43365	1.76916													.900	1.5469	1.36138	2.02077
			.910	1.58369	1.45781	1.81237													.910	1.57687	1.38802	2.09108
			.920	1.61457	1.48354	1.85983													.920	1.60942	1.4157	2.16874
			.930	1.64853	1.5113	1.91254													.930	1.64521	1.44488	2.25537
			.940	1.68646	1.54178	1.97194													.940	1.68518	1.47625	2.35335
			.950	1.72972	1.57598	2.04025													.950	1.73077	1.51078	2.46634
			.960	1.78055	1.61556	2.12111													.960	1.78433	1.55003	2.60041
			.970	1.84303	1.66354	2.2212													.970	1.85018	1.59683	2.76669
			.980	1.92609	1.72644	2.35511													.980	1.93771	1.65726	2.98951
			.990	2.057	1.82421	2.56755													.990	2.07567	1.74977	3.34342
		S1-2-E7MERGED-PAKP ISOLATION															S1-2-E8MERGED-PAKK ISOLATION
	Confidence Limits																Confidence Limits
		Probability		95% Confidence Limits for DELTA_L				Estimate	Probit	Data	Factor							Probability		95% Confidence Limits for DELTA_L				Estimate	Probit	Data	Factor
				Estimate	Lower Bound	Upper Bound		0.85042	0.45	0.442	1.05									Estimate	Lower Bound	Upper Bound		0.705989	0.45	0.628	1.05
	PROBITa		.010	-0.104706	-9.13318	0.555316		0.904959	0.5	0.657	1.1						PROBITa		.010	-0.413422	-2.23494	0.174513		0.769909	0.5	0.742	1.1
			.020	0.0136051	-8.24129	0.620704		0.959498	0.55	0.8	1.2								.020	-0.274761	-1.94901	0.266905		0.833828	0.55	0.842	1.2
			.030	0.0886699	-7.67563	0.662401		1.01491	0.6	0.942	1.3								.030	-0.186784	-1.76769	0.325619		0.898778	0.6	0.857	1.3
			.040	0.145138	-7.25024	0.693899		1.07219	0.65	0.985	1.5								.040	-0.120603	-1.63135	0.369844		0.965908	0.65	0.971	1.5
			.050	0.191071	-6.90431	0.719617		1.13256	0.7	0.985	1.7								.050	-0.0667701	-1.52049	0.40586		1.03665	0.7	0.985	1.7
			.060	0.230167	-6.60995	0.741585		1.1977	0.75	0.957	1.9								.060	-0.0209496	-1.42617	0.436548		1.113	0.75	0.985	1.9
			.070	0.264446	-6.35191	0.760911		1.27023	0.8	1	2								.070	0.0192261	-1.34349	0.463484		1.19801	0.8	0.957	2
			.080	0.29514	-6.12094	0.778273		1.35478	0.85	0.971	2.2								.080	0.0551986	-1.26948	0.487625		1.29711	0.85	1	2.2
			.090	0.323054	-5.91092	0.794114		1.46117	0.9										.090	0.0879141	-1.2022	0.509603		1.42179	0.9
			.100	0.348749	-5.71765	0.808744		1.48686	0.91										.100	0.118029	-1.14029	0.529853		1.4519	0.91
			.150	0.455133	-4.91802	0.869889		1.51478	0.92										.150	0.242712	-0.884182	0.61393		1.48462	0.92
			.200	0.539684	-4.28336	0.919337		1.54547	0.93										.200	0.341806	-0.680979	0.681092		1.52059	0.93
			.250	0.612222	-3.73971	0.962593		1.57975	0.94										.250	0.42682	-0.506971	0.739033		1.56077	0.94
			.300	0.677362	-3.25239	1.00233		1.61885	0.95										.300	0.503165	-0.351039	0.791398		1.60659	0.95
			.350	0.737725	-2.80184	1.04018		1.66478	0.96										.350	0.57391	-0.20691	0.840288		1.66042	0.96
			.400	0.795003	-2.37554	1.07733		1.72125	0.97										.400	0.64104	-0.0705683	0.887102		1.7266	0.97
			.450	0.85042	-1.96469	1.11486		1.79631	0.98										.450	0.705989	0.0608304	0.932909		1.81458	0.98
			.500	0.904959	-1.5625	1.15395		1.91462	0.99										.500	0.769909	0.189491	0.978643		1.95324	0.99
			.550	0.959498	-1.16344	1.19617													.550	0.833828	0.317274	1.02526
			.600	1.01491	-0.762881	1.244													.600	0.898778	0.445864	1.07387
			.650	1.07219	-0.357445	1.30201													.650	0.965908	0.576863	1.12603
			.700	1.13256	0.0528994	1.38006													.700	1.03665	0.711759	1.18415
			.750	1.1977	0.457206	1.50282													.750	1.113	0.851582	1.25263
			.800	1.27023	0.814778	1.73215													.800	1.19801	0.995813	1.34034
			.850	1.35478	1.06717	2.16387													.850	1.29711	1.14059	1.46593
			.900	1.46117	1.2307	2.86111													.900	1.42179	1.28288	1.66382
			.910	1.48686	1.25864	3.04107													.910	1.4519	1.31203	1.71683
			.920	1.51478	1.28626	3.23931													.920	1.48462	1.34209	1.77604
			.930	1.54547	1.31412	3.45979													.930	1.52059	1.37356	1.84272
			.940	1.57975	1.34291	3.70836													.940	1.56077	1.40716	1.91873
			.950	1.61885	1.3735	3.9941													.950	1.60659	1.44395	2.00695
			.960	1.66478	1.4072	4.33204													.960	1.66042	1.48562	2.11216
			.970	1.72125	1.44627	4.74987													.970	1.7266	1.53517	2.24318
			.980	1.79631	1.49542	5.30807													.980	1.81458	1.59908	2.41929
			.990	1.91462	1.56881	6.19196													.990	1.95324	1.69699	2.69971

## Sheet: Sheet3
		S1-3-1MERGED-PAKP CONTEXT															S1-3-4MERGED-PAKK CONTEXT
	Confidence Limits															Confidence Limits
		Probability		95% Confidence Limits for DELTA_L				Estimate	Probit	Data	Factor						Probability		95% Confidence Limits for DELTA_L				Estimate	Probit	Data	Factor
				Estimate	Lower Bound	Upper Bound		0.893661	0.45	0.5	1.05								Estimate	Lower Bound	Upper Bound		0.96076	0.45	0.514	1.05
	PROBIT		.010	-0.542025	-1.16751	-0.157134		0.97564	0.5	0.7	1.1					PROBIT		.010	0.0103173	-0.331567	0.236825		1.01503	0.5	0.6	1.1
			.020	-0.364187	-0.933748	-0.0131874		1.05762	0.55	0.566	1.2							.020	0.128049	-0.183633	0.334921		1.0693	0.55	0.657	1.2
			.030	-0.251354	-0.78551	0.0782188		1.14092	0.6	0.7	1.3							.030	0.202745	-0.0898349	0.397221		1.12445	0.6	0.685	1.3
			.040	-0.166474	-0.674044	0.147028		1.22702	0.65	0.75	1.5							.040	0.258937	-0.0193131	0.444126		1.18145	0.65	0.914	1.5
			.050	-0.097431	-0.583412	0.203035		1.31775	0.7	0.866	1.7							.050	0.304644	0.0380222	0.482308		1.24151	0.7	0.985	1.7
			.060	-0.0386645	-0.506298	0.250735		1.41566	0.75	0.916	1.9							.060	0.343548	0.0868006	0.51483		1.30633	0.75	0.985	1.9
			.070	0.0128622	-0.438708	0.292582		1.5247	0.8	0.966	2							.070	0.37766	0.12955	0.543365		1.37851	0.8	0.971	2
			.080	0.0589982	-0.378211	0.330074		1.65179	0.85	0.966	2.2							.080	0.408202	0.16781	0.568931		1.46265	0.85	0.985	2.2
			.090	0.100957	-0.323212	0.36419		1.8117	0.9									.090	0.43598	0.202591	0.592199		1.56851	0.9
			.100	0.13958	-0.272602	0.395612		1.85032	0.91									.100	0.461549	0.234592	0.613631		1.59408	0.91
			.150	0.299491	-0.0632848	0.525926		1.89228	0.92									.150	0.567412	0.366913	0.702537		1.62186	0.92
			.200	0.426583	0.102744	0.629826		1.93842	0.93									.200	0.651548	0.47182	0.773454		1.6524	0.93
			.250	0.535616	0.244854	0.719291		1.98995	0.94									.250	0.723729	0.56157	0.834547		1.68651	0.94
			.300	0.633531	0.372118	0.799989		2.04871	0.95									.300	0.788551	0.641899	0.889679		1.72542	0.95
			.350	0.724265	0.489636	0.875178		2.11775	0.96									.350	0.848617	0.716031	0.941071		1.77113	0.96
			.400	0.810361	0.600649	0.947025		2.20263	0.97									.400	0.905615	0.786013	0.990199		1.82732	0.97
			.450	0.893661	0.707414	1.01718		2.31547	0.98									.450	0.96076	0.853272	1.03818		1.90201	0.98
			.500	0.97564	0.811623	1.08708		2.49331	0.99									.500	1.01503	0.918881	1.08599		2.01975	0.99
			.550	1.05762	0.914612	1.15821												.550	1.0693	0.983706	1.13457
			.600	1.14092	1.01745	1.23229												.600	1.12445	1.04848	1.18504
			.650	1.22702	1.12095	1.31166												.650	1.18145	1.11388	1.23875
			.700	1.31775	1.22565	1.39966												.700	1.24151	1.18056	1.29759
			.750	1.41566	1.33214	1.50114												.750	1.30633	1.24944	1.36418
			.800	1.5247	1.44216	1.62268												.800	1.37851	1.32217	1.44229
			.850	1.65179	1.56111	1.77366												.850	1.46265	1.40237	1.53791
			.900	1.8117	1.70202	1.97239												.900	1.56851	1.49844	1.66307
			.910	1.85032	1.73517	2.02127												.910	1.59408	1.5211	1.69384
			.920	1.89228	1.7709	2.07465												.920	1.62186	1.54554	1.72745
			.930	1.93842	1.80992	2.13362												.930	1.6524	1.57223	1.76459
			.940	1.98995	1.85323	2.19975												.940	1.68651	1.60184	1.80626
			.950	2.04871	1.90233	2.27546												.950	1.72542	1.63542	1.85399
			.960	2.11775	1.9597	2.36473												.960	1.77113	1.67463	1.91029
			.970	2.20263	2.02986	2.47485												.970	1.82732	1.72258	1.97977
			.980	2.31547	2.12267	2.62169												.980	1.90201	1.78597	2.07248
			.990	2.49331	2.26819	2.85387												.990	2.01975	1.88531	2.21917
		S1-3-E7MERGED-PAKP ISOLATION															S1-3-E8MERGED-PAKK ISOLATION
	Confidence Limits															Confidence Limits
		Probability		95% Confidence Limits for DELTA_L				Estimate	Probit	Data	Factor						Probability		95% Confidence Limits for DELTA_L				Estimate	Probit	Data	Factor
				Estimate	Lower Bound	Upper Bound		0.925089	0.45	0.557	1.05								Estimate	Lower Bound	Upper Bound		0.930868	0.45	0.485	1.05
	PROBIT		.010	0.0464978	-0.323127	0.279491		0.975257	0.5	0.642	1.1					PROBITa		.010	-0.0825286	-1.87598	0.433982		0.988734	0.5	0.585	1.1
			.020	0.155329	-0.182156	0.368424		1.02543	0.55	0.685	1.2							.020	0.0430008	-1.59175	0.516023		1.0466	0.55	0.642	1.2
			.030	0.224379	-0.0927681	0.424902		1.0764	0.6	0.828	1.3							.030	0.122645	-1.41159	0.568249		1.1054	0.6	0.814	1.3
			.040	0.276322	-0.0255582	0.467422		1.12909	0.65	0.885	1.5							.040	0.182559	-1.27617	0.607645		1.16617	0.65	0.885	1.5
			.050	0.318574	0.0290873	0.502034		1.18462	0.7	0.985	1.7							.050	0.231293	-1.16609	0.63977		1.23022	0.7	1	1.7
			.060	0.354537	0.0755794	0.531513		1.24454	0.75	0.971	1.9							.060	0.272774	-1.07247	0.667178		1.29933	0.75	1	1.9
			.070	0.38607	0.116327	0.557378		1.31126	0.8	1	2							.070	0.309145	-0.990429	0.691264		1.37629	0.8	0.971	2
			.080	0.414303	0.152797	0.580551		1.38904	0.85	1	2.2							.080	0.341711	-0.917023	0.712879		1.466	0.85	0.957	2.2
			.090	0.439981	0.185952	0.601639		1.4869	0.9									.090	0.371328	-0.850306	0.732579		1.57888	0.9
			.100	0.463617	0.216459	0.621063		1.51053	0.91									.100	0.398591	-0.788932	0.750754		1.60614	0.91
			.150	0.561477	0.34262	0.70163		1.53621	0.92									.150	0.511466	-0.535316	0.826486		1.63576	0.92
			.200	0.639252	0.442671	0.765879		1.56444	0.93									.200	0.601175	-0.334474	0.887398		1.66832	0.93
			.250	0.705977	0.528294	0.821211		1.59598	0.94									.250	0.678137	-0.162881	0.940369		1.70469	0.94
			.300	0.765898	0.604961	0.871126		1.63194	0.95									.300	0.747252	-0.00955102	0.988703		1.74617	0.95
			.350	0.821424	0.675751	0.917634		1.67419	0.96									.350	0.811297	0.131657	1.03437		1.79491	0.96
			.400	0.874112	0.742621	0.962067		1.72614	0.97									.400	0.87207	0.264594	1.07875		1.85482	0.97
			.450	0.925089	0.806944	1.00543		1.79519	0.98									.450	0.930868	0.391876	1.12303		1.93447	0.98
			.500	0.975257	0.869759	1.0486		1.90402	0.99									.500	0.988734	0.515364	1.16839		2.06	0.99
			.550	1.02543	0.931911	1.09242												.550	1.0466	0.636372	1.21622
			.600	1.0764	0.994123	1.1379												.600	1.1054	0.755697	1.26846
			.650	1.12909	1.05704	1.18629												.650	1.16617	0.873459	1.32802
			.700	1.18462	1.12125	1.23937												.700	1.23022	0.988809	1.39954
			.750	1.24454	1.18742	1.29979												.750	1.29933	1.0998	1.49022
			.800	1.31126	1.25672	1.37144												.800	1.37629	1.20456	1.61002
			.850	1.38904	1.3321	1.46036												.850	1.466	1.3045	1.77184
			.900	1.4869	1.42106	1.57813												.900	1.57888	1.40805	1.99763
			.910	1.51053	1.44188	1.60724												.910	1.60614	1.43075	2.05448
			.920	1.53621	1.4643	1.63906												.920	1.63576	1.45471	2.11694
			.930	1.56444	1.48874	1.67427												.930	1.66832	1.48033	2.18634
			.940	1.59598	1.51581	1.71381												.940	1.70469	1.50823	2.26456
			.950	1.63194	1.54645	1.75914												.950	1.74617	1.5393	2.35453
			.960	1.67419	1.5822	1.81265												.960	1.79491	1.57497	2.46106
			.970	1.72614	1.62585	1.87872												.970	1.85482	1.61789	2.59296
			.980	1.79519	1.6835	1.96694												.980	1.93447	1.67373	2.7695
			.990	1.90402	1.77376	2.10659												.990	2.06	1.75985	3.04965

## Sheet: Sheet4
		S1-4-L1BMERGED-PAKP CONTEXT															S1-4-L3MERGED-PAKK CONTEXT
	Confidence Limits															Confidence Limits
		Probability		95% Confidence Limits for DELTA_L				Estimate	Probit	Data	Factor						Probability		95% Confidence Limits for DELTA_L				Estimate	Probit	Data	Factor
				Estimate	Lower Bound	Upper Bound		0.795198	0.45	0.442	1.05								Estimate	Lower Bound	Upper Bound		0.847611	0.45	0.5	1.05
	PROBIT		.010	-1.07569	-1.96014	-0.551112		0.902028	0.5	0.642	1.1					PROBITa		.010	-0.233899	-2.07064	0.322532		0.909367	0.5	0.571	1.1
			.020	-0.843942	-1.64853	-0.366196		1.00886	0.55	0.628	1.2							.020	-0.0999327	-1.77974	0.410812		0.971122	0.55	0.757	1.2
			.030	-0.696906	-1.4509	-0.248798		1.11741	0.6	0.714	1.3							.030	-0.0149351	-1.59532	0.466965		1.03387	0.6	0.928	1.3
			.040	-0.586296	-1.30228	-0.160436		1.2296	0.65	0.842	1.5							.040	0.0490052	-1.45667	0.509294		1.09873	0.65	0.942	1.5
			.050	-0.496324	-1.18142	-0.0885245		1.34784	0.7	0.857	1.7							.050	0.101016	-1.34396	0.543791		1.16708	0.7	0.957	1.7
			.060	-0.419744	-1.07858	-0.0272883		1.47544	0.75	0.842	1.9							.060	0.145285	-1.24807	0.573205		1.24084	0.75	0.957	1.9
			.070	-0.352598	-0.988439	0.0264282		1.61752	0.8	0.9	2							.070	0.1841	-1.16404	0.599039		1.32298	0.8	0.985	2
			.080	-0.292477	-0.907746	0.0745465		1.78314	0.85	0.914	2.2							.080	0.218855	-1.08884	0.622209		1.41871	0.85	0.971	2.2
			.090	-0.237799	-0.834378	0.118328		1.99152	0.9									.090	0.250463	-1.02049	0.643315		1.53918	0.9
			.100	-0.187468	-0.76686	0.158646		2.04185	0.91									.100	0.279558	-0.957598	0.662775		1.56827	0.91
			.150	0.0209166	-0.487542	0.325796		2.09653	0.92									.150	0.400019	-0.697595	0.743727		1.59988	0.92
			.200	0.186534	-0.265882	0.458976		2.15665	0.93									.200	0.495758	-0.491514	0.808626		1.63463	0.93
			.250	0.328618	-0.0760537	0.573568		2.2238	0.94									.250	0.577894	-0.31526	0.864847		1.67345	0.94
			.300	0.456215	0.094049	0.676845		2.30038	0.95									.300	0.651654	-0.157553	0.915912		1.71772	0.95
			.350	0.574452	0.251241	0.772979		2.39035	0.96									.350	0.720004	-0.0120618	0.963878		1.76973	0.96
			.400	0.686648	0.399863	0.86474		2.50096	0.97									.400	0.784861	0.125227	1.01016		1.83367	0.97
			.450	0.795198	0.542947	0.954228		2.648	0.98									.450	0.847611	0.257099	1.0559		1.91867	0.98
			.500	0.902028	0.682778	1.04328		2.87974	0.99									.500	0.909367	0.385627	1.10216		2.05263	0.99
			.550	1.00886	0.821152	1.13379												.550	0.971122	0.512428	1.15015
			.600	1.11741	0.959459	1.22806												.600	1.03387	0.638755	1.20143
			.650	1.2296	1.09857	1.32933												.650	1.09873	0.765432	1.25833
			.700	1.34784	1.23856	1.44267												.700	1.16708	0.892553	1.32467
			.750	1.47544	1.37891	1.5757												.750	1.24084	1.01891	1.40708
			.800	1.61752	1.52093	1.7381												.800	1.32298	1.14172	1.51674
			.850	1.78314	1.67225	1.94162												.850	1.41871	1.25919	1.67025
			.900	1.99152	1.85106	2.20927												.900	1.53918	1.37741	1.89299
			.910	2.04185	1.89319	2.27498												.910	1.56827	1.40277	1.94998
			.920	2.09653	1.93866	2.34666												.920	1.59988	1.42936	2.01286
			.930	2.15665	1.98836	2.42577												.930	1.63463	1.45764	2.08295
			.940	2.2238	2.04356	2.51443												.940	1.67345	1.48826	2.16218
			.950	2.30038	2.10621	2.61586												.950	1.71772	1.52221	2.25354
			.960	2.39035	2.17949	2.73535												.960	1.76973	1.56104	2.36191
			.970	2.50096	2.2692	2.88262												.970	1.83367	1.60761	2.49632
			.980	2.648	2.38798	3.07887												.980	1.91867	1.66806	2.67645
			.990	2.87974	2.57444	3.38893												.990	2.05263	1.76108	2.96261
		S1-4-L4MERGED-PAKP ISOLATION															S1-4-L6MERGED-PAKK ISOLATION
	Confidence Limits															Confidence Limits
		Probability		95% Confidence Limits for DELTA_L				Estimate	Probit	Data	Factor						Probability		95% Confidence Limits for DELTA_L				Estimate	Probit	Data	Factor
				Estimate	Lower Bound	Upper Bound		0.692723	0.45	0.6	1.05								Estimate	Lower Bound	Upper Bound		0.893399	0.45	0.557	1.05
	PROBITa		.010	-0.287553	-20.4186	0.46298		0.748697	0.5	0.828	1.1					PROBITa		.010	0.260351	-7.60315	0.705313		0.929547	0.5	0.757	1.1
			.020	-0.166127	-18.6942	0.527389		0.804672	0.55	0.842	1.2							.020	0.338766	-6.85458	0.747769		0.965694	0.55	0.885	1.2
			.030	-0.0890852	-17.6004	0.568396		0.861549	0.6	0.971	1.3							.030	0.388519	-6.37975	0.774817		1.00242	0.6	0.914	1.3
			.040	-0.03113	-16.7776	0.59933		0.920335	0.65	1	1.5							.040	0.425945	-6.02262	0.795233		1.04039	0.65	0.985	1.5
			.050	0.0160121	-16.1083	0.624555		0.982287	0.7	1	1.7							.050	0.456389	-5.73218	0.811891		1.0804	0.7	1	1.7
			.060	0.0561375	-15.5388	0.646075		1.04914	0.75	0.985	1.9							.060	0.482301	-5.485	0.826111		1.12357	0.75	0.985	1.9
			.070	0.0913196	-15.0394	0.664986		1.12359	0.8	0.985	2							.070	0.505021	-5.26831	0.838613		1.17165	0.8	1	2
			.080	0.122821	-14.5923	0.681955		1.21037	0.85	0.985	2.2							.080	0.525365	-5.07433	0.849838		1.22769	0.85	1	2.2
			.090	0.15147	-14.1858	0.69742		1.31955	0.9									.090	0.543866	-4.89793	0.860073		1.2982	0.9
			.100	0.177842	-13.8115	0.711685		1.34592	0.91									.100	0.560896	-4.73558	0.86952		1.31523	0.91
			.150	0.287027	-12.2625	0.771098		1.37457	0.92									.150	0.631407	-4.06371	0.908934		1.33373	0.92
			.200	0.373805	-11.0319	0.818825		1.40608	0.93									.200	0.687446	-3.53018	0.940708		1.35407	0.93
			.250	0.448252	-9.97669	0.860252		1.44126	0.94									.250	0.735523	-3.0729	0.968406		1.37679	0.94
			.300	0.515108	-9.02953	0.897952		1.48138	0.95									.300	0.778698	-2.66272	0.993749		1.4027	0.95
			.350	0.57706	-8.1524	0.933433		1.52852	0.96									.350	0.818706	-2.28316	1.01777		1.43315	0.96
			.400	0.635846	-7.32072	0.967738		1.58648	0.97									.400	0.856669	-1.92365	1.04122		1.47057	0.97
			.450	0.692723	-6.51684	1.00171		1.66352	0.98									.450	0.893399	-1.57665	1.06474		1.52033	0.98
			.500	0.748697	-5.72671	1.03614		1.78495	0.99									.500	0.929547	-1.2363	1.08903		1.59874	0.99
			.550	0.804672	-4.93796	1.07196												.550	0.965694	-0.897609	1.11498
			.600	0.861549	-4.13851	1.11036												.600	1.00242	-0.55612	1.14401
			.650	0.920335	-3.31546	1.1533												.650	1.04039	-0.207891	1.17874
			.700	0.982287	-2.45395	1.2044												.700	1.0804	0.149294	1.22513
			.750	1.04914	-1.53688	1.27218												.750	1.12357	0.509837	1.30012
			.800	1.12359	-0.551914	1.3839												.800	1.17165	0.835592	1.45934
			.850	1.21037	0.43437	1.67594												.850	1.22769	1.04587	1.81437
			.900	1.31955	1.0259	2.69283												.900	1.2982	1.15883	2.41269
			.910	1.34592	1.08563	3.02158												.910	1.31523	1.17688	2.56643
			.920	1.37457	1.13585	3.39339												.920	1.33373	1.19455	2.73539
			.930	1.40608	1.17995	3.81333												.930	1.35407	1.21229	2.92287
			.940	1.44126	1.22055	4.291												.940	1.37679	1.23055	3.1338
			.950	1.48138	1.25984	4.8428												.950	1.4027	1.24995	3.37579
			.960	1.52852	1.30001	5.49708												.960	1.43315	1.27134	3.6615
			.970	1.58648	1.34392	6.30691												.970	1.47057	1.29619	4.0142
			.980	1.66352	1.39669	7.38904												.980	1.52033	1.32755	4.48472
			.990	1.78495	1.47273	9.10174												.990	1.59874	1.37459	5.2287

## Sheet: Sheet5
	S1-5-2 MERGE-PAKP CONTEXT																S1-5-4BMERGED-PAKK CONTEXT
	Confidence Limits
		Probability		95% Confidence Limits for DELTA_L				Estimate	Probit	Data	Factor					Confidence Limits							Estimate	Probit	Data	Factor
				Estimate	Lower Bound	Upper Bound		0.525954	0.45	0.7	1.05						Probability		95% Confidence Limits for DELTA_L				0.820723	0.45	0.5	1.05
	PROBITa		.010	-2.76061	-46.731	-0.710504		0.71362	0.5	0.5	1.1								Estimate	Lower Bound	Upper Bound		0.937288	0.5	0.6	1.1
			.020	-2.3535	-42.1309	-0.495855		0.901286	0.55	0.675	1.2					PROBITa		.010	-1.22067	-3.6148	-0.349423		1.05385	0.55	0.7	1.2
			.030	-2.0952	-39.2124	-0.359471		1.09197	0.6	0.5	1.3							.020	-0.967799	-3.13907	-0.176143		1.1723	0.6	0.5	1.3
			.040	-1.9009	-37.017	-0.256749		1.28907	0.65	0.775	1.5							.030	-0.807363	-2.83737	-0.0660603		1.29472	0.65	0.828	1.5
			.050	-1.74285	-35.2314	-0.173098		1.49677	0.7	0.825	1.7							.040	-0.686673	-2.61051	0.0168404		1.42373	0.7	0.785	1.7
			.060	-1.60832	-33.7116	-0.101821		1.72092	0.75	0.8	1.9							.050	-0.588502	-2.42604	0.0843411		1.56295	0.75	0.871	1.9
			.070	-1.49036	-32.3791	-0.0392582		1.97052	0.8	0.7	2							.060	-0.504942	-2.26908	0.141849		1.71799	0.8	0.857	2
			.080	-1.38475	-31.1861	0.0168185		2.26146	0.85	0.875	2.2							.070	-0.431677	-2.13151	0.19232		1.8987	0.85	0.9	2.2
			.090	-1.2887	-30.1012	0.067872		2.62752	0.9									.080	-0.366076	-2.00837	0.237551		2.12607	0.9
			.100	-1.20028	-29.1025	0.114917		2.71594	0.91									.090	-0.306416	-1.89642	0.278725		2.18099	0.91
			.150	-0.834215	-24.9685	0.310331		2.81199	0.92									.100	-0.251498	-1.7934	0.316661		2.24065	0.92
			.200	-0.543278	-21.6839	0.466634		2.9176	0.93									.150	-0.0241224	-1.36731	0.47416		2.30625	0.93
			.250	-0.29368	-18.867	0.601779		3.03556	0.94									.200	0.156588	-1.02934	0.600001		2.37952	0.94
			.300	-0.0695329	-16.3386	0.724369		3.17009	0.95									.250	0.311622	-0.74007	0.708649		2.46308	0.95
			.350	0.138173	-13.9973	0.839515		3.32814	0.96									.300	0.450847	-0.481073	0.806989		2.56125	0.96
			.400	0.335265	-11.7776	0.950881		3.52244	0.97									.350	0.579859	-0.242004	0.899047		2.68194	0.97
			.450	0.525954	-9.63319	1.06174		3.78074	0.98									.400	0.70228	-0.0163475	0.987597		2.84237	0.98
			.500	0.71362	-7.52787	1.17594		4.18785	0.99									.450	0.820723	0.200344	1.0749		3.09524	0.99
			.550	0.901286	-5.43212	1.29971												.500	0.937288	0.411215	1.16321
			.600	1.09197	-3.32465	1.44752												.550	1.05385	0.618345	1.25526
			.650	1.28907	-1.21836	1.67224												.600	1.1723	0.822469	1.35514
			.700	1.49677	0.598902	2.3115												.650	1.29472	1.02197	1.46984
			.750	1.72092	1.33748	4.22391												.700	1.42373	1.21138	1.61156
			.800	1.97052	1.60688	6.9065												.750	1.56295	1.38349	1.79679
			.850	2.26146	1.81212	10.1422												.800	1.71799	1.53958	2.03861
			.900	2.62752	2.03221	14.2515												.850	1.8987	1.69372	2.34828
			.910	2.71594	2.08282	15.2466												.900	2.12607	1.86863	2.75696
			.920	2.81199	2.13714	16.3283												.910	2.18099	1.90925	2.8573
			.930	2.9176	2.19623	17.5183												.920	2.24065	1.95291	2.96676
			.940	3.03556	2.26161	18.848												.930	2.30625	2.00048	3.08756
			.950	3.17009	2.33554	20.3651												.940	2.37952	2.05315	3.22294
			.960	3.32814	2.42173	22.1482												.950	2.46308	2.11275	3.3778
			.970	3.52244	2.52695	24.341												.960	2.56125	2.18228	3.56024
			.980	3.78074	2.66587	27.257												.970	2.68194	2.26718	3.78511
			.990	4.18785	2.88335	31.8543												.980	2.84237	2.37932	4.08474
																		.990	3.09524	2.55491	4.55817
	S1-5-5BMERGED-PAKP ISOLATION																S1-5-6MERGED-PAKK ISOLATION
	Confidence Limits
		Probability		95% Confidence Limits for DELTA_L				Estimate	Probit	Data	Factor						Confidence Limits							Estimate	Probit	Data	Factor
				Estimate	Lower Bound	Upper Bound		0.66364	0.45	0.6	1.05							Probability		95% Confidence Limits for DELTA_L				0.844291	0.45	0.58	1.05
	PROBIT		.010	-1.26705	-2.59654	-0.590874		0.773884	0.5	0.62	1.1									Estimate	Lower Bound	Upper Bound		0.941554	0.5	0.58	1.1
			.020	-1.02789	-2.24123	-0.410067		0.884128	0.55	0.72	1.2						PROBIT		.010	-0.859065	-1.80029	-0.33676		1.03882	0.55	0.66	1.2
			.030	-0.876157	-2.01589	-0.295269		0.996148	0.6	0.68	1.3								.020	-0.648071	-1.50416	-0.172323		1.13765	0.6	0.64	1.3
			.040	-0.762012	-1.84642	-0.20886		1.11193	0.65	0.86	1.5								.030	-0.514201	-1.31637	-0.0679053		1.2398	0.65	0.72	1.5
			.050	-0.669164	-1.7086	-0.138536		1.23395	0.7	0.88	1.7								.040	-0.413497	-1.17516	0.0106996		1.34745	0.7	0.86	1.7
			.060	-0.590136	-1.59133	-0.0786485		1.36562	0.75	0.9	1.9								.050	-0.331581	-1.06033	0.0746799		1.46362	0.75	0.9	1.9
			.070	-0.520843	-1.48854	-0.0261133		1.51225	0.8	0.92	2								.060	-0.261858	-0.962634	0.12917		1.59298	0.8	0.9	2
			.080	-0.458801	-1.39652	0.0209483		1.68316	0.85	0.92	2.2								.070	-0.200725	-0.876997	0.176976		1.74377	0.85	0.96	2.2
			.090	-0.402375	-1.31285	0.0637691		1.8982	0.9										.080	-0.145987	-0.800346	0.219806		1.93349	0.9
			.100	-0.350435	-1.23585	0.103204		1.95014	0.91										.090	-0.0962054	-0.730656	0.25878		1.97931	0.91
			.150	-0.13539	-0.917287	0.266705		2.00657	0.92										.100	-0.0503812	-0.666528	0.294677		2.0291	0.92
			.200	0.0355206	-0.664441	0.39699		2.06861	0.93										.150	0.139343	-0.401278	0.443557		2.08383	0.93
			.250	0.182147	-0.447858	0.509099		2.1379	0.94										.200	0.29013	-0.190854	0.562271		2.14497	0.94
			.300	0.313822	-0.253722	0.610138		2.21693	0.95										.250	0.419491	-0.0107203	0.664507		2.21469	0.95
			.350	0.435838	-0.0742423	0.704183		2.30978	0.96										.300	0.535662	0.150617	0.756747		2.2966	0.96
			.400	0.55162	0.0955575	0.79393		2.42392	0.97										.350	0.643312	0.299618	0.842724		2.39731	0.97
			.450	0.66364	0.259186	0.881417		2.57566	0.98										.400	0.745461	0.440382	0.92493		2.53118	0.98
			.500	0.773884	0.419329	0.968408		2.81481	0.99										.450	0.844291	0.575758	1.00528		2.74217	0.99
			.550	0.884128	0.578179	1.05669													.500	0.941554	0.70786	1.08549
			.600	0.996148	0.737577	1.14841													.550	1.03882	0.838311	1.16734
			.650	1.11193	0.898941	1.24659													.600	1.13765	0.968298	1.25308
			.700	1.23395	1.06283	1.35623													.650	1.2398	1.09846	1.34589
			.750	1.36562	1.22804	1.48619													.700	1.34745	1.22867	1.45066
			.800	1.51225	1.39193	1.65099													.750	1.46362	1.35832	1.57459
			.850	1.68316	1.55726	1.8688													.800	1.59298	1.48863	1.72665
			.900	1.8982	1.7421	2.16602													.850	1.74377	1.62641	1.918
			.910	1.95014	1.78469	2.23987													.900	1.93349	1.7879	2.17065
			.920	2.00657	1.83039	2.32065													.910	1.97931	1.82578	2.23279
			.930	2.06861	1.88011	2.41001													.920	2.0291	1.86661	2.30062
			.940	2.1379	1.93511	2.51035													.930	2.08383	1.91118	2.37553
			.950	2.21693	1.9973	2.62531													.940	2.14497	1.96064	2.45951
			.960	2.30978	2.06982	2.76093													.950	2.21469	2.0167	2.55564
			.970	2.42392	2.15836	2.92827													.960	2.2966	2.08221	2.66894
			.980	2.57566	2.2753	3.15148													.970	2.39731	2.16232	2.80865
			.990	2.81481	2.45847	3.50442													.980	2.53118	2.26829	2.99489
																			.990	2.74217	2.43446	3.28927

## Sheet: Sheet6
		PAKPISOLATION			PAKP CONTEXT								PAKKISOLATION			PAKK CONTEXT

## Sheet: Sheet7
											T-TEST	T-TEST			20 log C
	S1-1	S1-2	S1-3	S1-4	S1-5	S1-6	S1-7	S1-8	S1-9	MEAN	PC VS PI	PC VS TC-85	PC+T VS TI-85		S1-1	S1-2	S1-3	S1-4	S1-5	S1-6	S1-7	S1-8	S1-9	MEAN	SD	SEM
P-CONTEXT
0.75	1.355	1.264	1.416	1.475	1.721	1.41596	1.62579	1.54398	1.30718	1.45821				PC	2.638	2.03	3.02	3.375	4.71	3.02	4.22	3.77	2.33	3.23478	0.878321	0.29
0.85	1.536	1.438	1.652	1.783	2.261	1.66637	1.93836	1.96366	1.4598	1.74424					3.727	3.15	4.36	5.02	7.08	4.4335	5.747	5.863	3.287	4.74083	1.3102	0.43
P-ISOLATION
0.75	1.241	1.198	1.245	1.049	1.366	1.317	1.252	1.333	1.158	1.23989				PI	1.875	1.56	1.9	0.41	2.7	2.39	1.95	2.5	1.27	1.83944	0.702035	0.23
0.85	1.406	1.355	1.389	1.21	1.683	1.46043	1.416	1.51	1.262	1.41016					2.95	2.63	2.85	1.65	4.52	3.287	3.021	3.58	2.021	2.94544	0.840064	0.28
K-CONTEXT
0.75	1.394	1.24	1.306	1.241	1.563	1.33542	1.565	1.23752	1.13762	1.33551				KC	2.88	1.86	2.31	1.87	3.87	2.51	3.89	1.85	1.12	2.46222	0.944	0.31
0.85	1.612	1.423	1.463	1.419	1.899	1.54047	1.94452	1.39884	1.23524	1.54834					4.14	3.06	3.3	3.03	5.57	3.75	5.78	2.92	1.83	3.70889	1.28172	0.42
K-ISOLATION
0.75	1.265	1.113	1.299	1.124	1.464	1.261	1.252	1.333	1.1585	1.25217				KI	2.04	0.92	2.27	1.01	3.31	2.11	1.95	2.5	1.27	1.93111	0.702035	0.23
0.85	1.398	1.297	1.466	1.228	1.744	1.45398	1.295	1.30438	1.22322	1.37884					2.91	2.25	3.322	1.78	4.83	3.75	2.25	2.31	1.75	2.79467	1.01832	0.33
														0.75							0.85
															Db							Db
														PC	3.23						PC	4.74
														PI	1.83						PI	2.94
															0							0
														KC	2.46						KC	3.7
														KI	1.93						KI	2.79

## Sheet: Sheet8
	S1-6--PAKK CONTEXT																S1-6--PAKK ISOLATION
	Confidence Limits							Estimate	Probit	Data	Factor					Confidence Limits								Estimate	Probit	Data	Factor
		Probability		95% Confidence Limits for DELTA_L				0.88212	0.45	0.53	1.05						Probability		95% Confidence Limits for DELTA_L					0.833546	0.45	0.54	1.05
				Estimate	Lower Bound	Upper Bound		0.95331	0.5	0.68	1.1								Estimate	Lower Bound	Upper Bound			0.900636	0.5	0.58	1.1
	PROBIT		.010	-0.364609	-0.791735	-0.0761734		1.0245	0.55	0.67	1.2					PROBITa		.010	-0.341388	-1.24289	0.0994114			0.967725	0.55	0.78	1.2
			.020	-0.210177	-0.599987	0.0533914		1.09684	0.6	0.71	1.3							.020	-0.195849	-1.02052	0.208256			1.0359	0.6	0.78	1.3
			.030	-0.112195	-0.478384	0.135652		1.1716	0.65	0.77	1.5							.030	-0.103509	-0.879519	0.277406			1.10636	0.65	0.92	1.5
			.040	-0.0384862	-0.386943	0.197569		1.25039	0.7	0.88	1.7							.040	-0.0340452	-0.773508	0.329482			1.18061	0.7	0.93	1.7
			.050	0.0214698	-0.312588	0.24796		1.33542	0.75	0.96	1.9							.050	0.0224581	-0.687318	0.371883			1.26074	0.75	0.98	1.9
			.060	0.0725018	-0.249322	0.290871		1.4301	0.8	0.96	2							.060	0.0705513	-0.61399	0.408006			1.34997	0.8	0.95	2
			.070	0.117247	-0.193867	0.328513		1.54047	0.85	1	2.2							.070	0.11272	-0.549724	0.439707			1.45398	0.85	0.97	2.2
			.080	0.157311	-0.14423	0.362233		1.67933	0.9									.080	0.150476	-0.492206	0.468117			1.58485	0.9
			.090	0.193747	-0.0991003	0.392914		1.71287	0.91									.090	0.184814	-0.439918	0.493976			1.61646	0.91
			.100	0.227287	-0.0575715	0.421168		1.74931	0.92									.100	0.216423	-0.391807	0.517799			1.65079	0.92
			.150	0.366151	0.114213	0.538306		1.78937	0.93									.150	0.34729	-0.192859	0.616681			1.68855	0.93
			.200	0.476516	0.250509	0.631636		1.83412	0.94									.200	0.451299	-0.0351008	0.695628			1.73072	0.94
			.250	0.571199	0.367212	0.711932		1.88515	0.95									.250	0.54053	0.0998935	0.763706			1.77881	0.95
			.300	0.656227	0.471771	0.784283		1.94511	0.96									.300	0.620661	0.220756	0.825209			1.83532	0.96
			.350	0.735019	0.568385	0.851604		2.01881	0.97									.350	0.694915	0.332341	0.882612			1.90478	0.97
			.400	0.809784	0.659731	0.915815		2.1168	0.98									.400	0.765375	0.437738	0.937568			1.99712	0.98
			.450	0.88212	0.747693	0.978357		2.27123	0.99									.450	0.833546	0.539109	0.991341			2.14266	0.99
			.500	0.95331	0.833712	1.04045												.500	0.900636	0.638089	1.04505
			.550	1.0245	0.918976	1.10331												.550	0.967725	0.736	1.09982
			.600	1.09684	1.00452	1.16827												.600	1.0359	0.833952	1.15701
			.650	1.1716	1.09128	1.23707												.650	1.10636	0.932865	1.21845
			.700	1.25039	1.18014	1.31214												.700	1.18061	1.03339	1.28691
			.750	1.33542	1.27209	1.3971												.750	1.26074	1.13582	1.36685
			.800	1.4301	1.3689	1.49729												.800	1.34997	1.24025	1.46549
			.850	1.54047	1.47498	1.62083												.850	1.45398	1.34848	1.59397
			.900	1.67933	1.6014	1.78334												.900	1.58485	1.46884	1.77143
			.910	1.71287	1.63117	1.82335												.910	1.61646	1.49615	1.81606
			.920	1.74931	1.66329	1.86704												.920	1.65079	1.52527	1.86509
			.930	1.78937	1.69836	1.91533												.930	1.68855	1.55674	1.91954
			.940	1.83412	1.73729	1.96949												.940	1.73072	1.59133	1.98092
			.950	1.88515	1.78144	2.03152												.950	1.77881	1.63021	2.0515
			.960	1.94511	1.83304	2.10467												.960	1.83532	1.67526	2.13504
			.970	2.01881	1.89615	2.19492												.970	1.90478	1.72993	2.23845
			.980	2.1168	1.97964	2.31529												.980	1.99712	1.80174	2.37679
			.990	2.27123	2.11059	2.50566												.990	2.14266	1.91353	2.59622
	S1-6--PAKP CONTEXT																S1-6--PAKP ISOLATION
	Confidence Limits							Estimate	Probit	Data	Factor					Confidence Limits								Estimate	Probit	Data	Factor
		Probability		95% Confidence Limits for DELTA_L				0.862376	0.45	0.5	1.05						Probability		95% Confidence Limits for DELTA_L					0.999914	0.45	0.46	1.05
				Estimate	Lower Bound	Upper Bound		0.949315	0.5	0.64	1.1								Estimate	Lower Bound	Upper Bound			1.04971	0.5	0.53	1.1
	PROBIT		.010	-0.66017	-1.19387	-0.304676		1.03625	0.55	0.61	1.2					PROBITa		.010	0.127819	-0.326461	0.387539			1.09951	0.55	0.68	1.2
			.020	-0.471572	-0.957785	-0.147336		1.12459	0.6	0.71	1.3							.020	0.235845	-0.177503	0.472812			1.15011	0.6	0.72	1.3
			.030	-0.351913	-0.80806	-0.0474459		1.2159	0.65	0.8	1.5							.030	0.304385	-0.0830794	0.527002			1.20241	0.65	0.88	1.5
			.040	-0.261898	-0.695468	0.0277367		1.31212	0.7	0.87	1.7							.040	0.355944	-0.0121025	0.56782			1.25752	0.7	0.98	1.7
			.050	-0.188678	-0.603912	0.0889213		1.41596	0.75	0.93	1.9							.050	0.397884	0.0455915	0.601063			1.317	0.75	0.97	1.9
			.060	-0.126356	-0.526006	0.141022		1.53159	0.8	0.9	2							.060	0.433581	0.0946658	0.629391			1.38323	0.8	0.96	2
			.070	-0.0717116	-0.457719	0.186725		1.66637	0.85	0.96	2.2							.070	0.46488	0.137667	0.654256			1.46043	0.85	1	2.2
			.080	-0.0227843	-0.396593	0.227664		1.83596	0.9									.080	0.492905	0.176145	0.676544			1.55757	0.9
			.090	0.0217131	-0.341018	0.264912		1.87692	0.91									.090	0.518393	0.211117	0.696836			1.58103	0.91
			.100	0.062673	-0.289875	0.299213		1.92141	0.92									.100	0.541854	0.243289	0.715535			1.60652	0.92
			.150	0.232258	-0.0783098	0.44141		1.97034	0.93									.150	0.63899	0.376243	0.7932			1.63454	0.93
			.200	0.367039	0.0895669	0.554692		2.02499	0.94									.200	0.716191	0.481542	0.855295			1.66584	0.94
			.250	0.482669	0.233324	0.652145		2.08731	0.95									.250	0.782422	0.571515	0.90893			1.70154	0.95
			.300	0.586508	0.362133	0.739949		2.16053	0.96									.300	0.8419	0.651922	0.957488			1.74348	0.96
			.350	0.682731	0.48116	0.821646		2.25054	0.97									.350	0.897015	0.725985	1.00293			1.79504	0.97
			.400	0.774037	0.5937	0.899574		2.3702	0.98									.400	0.949314	0.795728	1.04659			1.86358	0.98
			.450	0.862376	0.702063	0.975492		2.5588	0.99									.450	0.999914	0.862539	1.08949			1.9716	0.99
			.500	0.949315	0.808006	1.05091												.500	1.04971	0.927423	1.13258
			.550	1.03625	0.912954	1.12732												.550	1.09951	0.991143	1.17684
			.600	1.12459	1.01811	1.20644												.600	1.15011	1.05428	1.22341
			.650	1.2159	1.12447	1.29055												.650	1.20241	1.11729	1.2738
			.700	1.31212	1.23286	1.38289												.700	1.25752	1.18059	1.33001
			.750	1.41596	1.34413	1.48822												.750	1.317	1.24483	1.39473
			.800	1.53159	1.46034	1.61322												.800	1.38323	1.31148	1.47169
			.850	1.66637	1.58726	1.76746												.850	1.46043	1.38385	1.56671
			.900	1.83596	1.73893	1.96955												.900	1.55757	1.46947	1.69171
			.910	1.87692	1.77476	2.01917												.910	1.58103	1.48954	1.72251
			.920	1.92141	1.81344	2.07332												.920	1.60652	1.51114	1.75618
			.930	1.97034	1.85573	2.13309												.930	1.63454	1.53469	1.79339
			.940	2.02499	1.90271	2.2001												.940	1.66584	1.56078	1.83517
			.950	2.08731	1.95603	2.27678												.950	1.70154	1.5903	1.88305
			.960	2.16053	2.01841	2.36715												.960	1.74348	1.62472	1.93957
			.970	2.25054	2.09477	2.47856												.970	1.79504	1.66673	2.00935
			.980	2.3702	2.19587	2.62707												.980	1.86358	1.72217	2.10253
			.990	2.5588	2.35458	2.86179												.990	1.9716	1.80889	2.25005

## Sheet: Sheet9
	S1-7--PAKK CONTEXT																S1-7--PAKK ISOLATION
	Confidence Limits																Confidence Limits
		Probability		95% Confidence Limits for DELTA_L				Estimate	Probit	Data	Factor							Probability		95% Confidence Limits for DELTA_L				Estimate	Probit	Data	Factor
				Estimate	Lower Bound	Upper Bound		0.725984	0.45	0.57	1.05									Estimate	Lower Bound	Upper Bound		0.978898	0.45	0.5	1.05
	PROBITa		.010	-1.5816	-4.47074	-0.57166		0.857749	0.5	0.5	1.1						PROBITa		.010	0.380295	-9.23044	0.782378		1.01308	0.5	0.65	1.1
			.020	-1.29576	-3.91712	-0.377989		0.989514	0.55	0.72	1.2								.020	0.454444	-8.27704	0.822404		1.04726	0.55	0.73	1.2
			.030	-1.1144	-3.56599	-0.25498		1.1234	0.6	0.61	1.3								.030	0.501489	-7.6723	0.847961		1.08199	0.6	0.89	1.3
			.040	-0.977972	-3.30193	-0.162362		1.26179	0.65	0.78	1.5								.040	0.536879	-7.21748	0.867289		1.11789	0.65	0.98	1.5
			.050	-0.866999	-3.08721	-0.0869621		1.40762	0.7	0.8	1.7								.050	0.565666	-6.84759	0.883087		1.15572	0.7	1	1.7
			.060	-0.772544	-2.90449	-0.0227347		1.565	0.75	0.81	1.9								.060	0.590169	-6.53283	0.896596		1.19655	0.75	1	1.9
			.070	-0.689725	-2.74433	0.0336233		1.74025	0.8	0.93	2								.070	0.611653	-6.25689	0.908493		1.24201	0.8	0.99	2
			.080	-0.61557	-2.60096	0.0841233		1.94452	0.85	0.84	2.2								.080	0.630889	-6.00987	0.919193		1.295	0.85	1	2.2
			.090	-0.54813	-2.47061	0.130086		2.20155	0.9										.090	0.648384	-5.78525	0.928966		1.36167	0.9
			.100	-0.486051	-2.35065	0.172427		2.26363	0.91										.100	0.664487	-5.57854	0.938002		1.37777	0.91
			.150	-0.229027	-1.85439	0.348129		2.33107	0.92										.150	0.731161	-4.72316	0.975899		1.39527	0.92
			.200	-0.024752	-1.46059	0.488386		2.40522	0.93										.200	0.784152	-4.04407	1.00676		1.41451	0.93
			.250	0.150497	-1.12338	0.609345		2.48804	0.94										.250	0.829613	-3.46224	1.03401		1.43599	0.94
			.300	0.307877	-0.821264	0.718681		2.5825	0.95										.300	0.870438	-2.94059	1.05932		1.46049	0.95
			.350	0.453712	-0.542167	0.820855		2.69347	0.96										.350	0.908269	-2.45824	1.08382		1.48928	0.96
			.400	0.592096	-0.278437	0.918914		2.8299	0.97										.400	0.944167	-2.00186	1.10838		1.52467	0.97
			.450	0.725984	-0.024793	1.01531		3.01125	0.98										.450	0.978898	-1.56212	1.13397		1.57171	0.98
			.500	0.857749	0.222593	1.1124		3.29709	0.99										.500	1.01308	-1.13206	1.16185		1.64586	0.99
			.550	0.989514	0.466413	1.21307													.550	1.04726	-0.706394	1.19413
			.600	1.1234	0.707925	1.32159													.600	1.08199	-0.281899	1.23495
			.650	1.26179	0.94559	1.44572													.650	1.11789	0.139758	1.29424
			.700	1.40762	1.17214	1.60043													.700	1.15572	0.540706	1.40014
			.750	1.565	1.37516	1.80887													.750	1.19655	0.860587	1.62723
			.800	1.74025	1.55326	2.08894													.800	1.24201	1.04379	2.0531
			.850	1.94452	1.72526	2.45099													.850	1.295	1.14221	2.66462
			.900	2.20155	1.91943	2.92878													.900	1.36167	1.21312	3.48699
			.910	2.26363	1.96455	3.04597													.910	1.37777	1.22677	3.6891
			.920	2.33107	2.01308	3.17376													.920	1.39527	1.24072	3.90953
			.930	2.40522	2.06596	3.31474													.930	1.41451	1.25525	4.15272
			.940	2.48804	2.12455	3.47267													.940	1.43599	1.27069	4.42512
			.950	2.5825	2.1909	3.65327													.950	1.46049	1.28751	4.73658
			.960	2.69347	2.26834	3.86596													.960	1.48928	1.30645	5.10332
			.970	2.8299	2.36296	4.12801													.970	1.52467	1.32882	5.55509
			.980	3.01125	2.48801	4.47709													.980	1.57171	1.35746	6.15675
			.990	3.29709	2.68397	5.02842													.990	1.64586	1.40089	7.10675
	S1-7--PAKP CONTEXT																S1-7--PAKP ISOLATION
	Confidence Limits																Confidence Limits
		Probability		95% Confidence Limits for DELTA_L				Estimate	Probit	Data	Factor							Probability		95% Confidence Limits for DELTA_L				Estimate	Probit	Data	Factor
				Estimate	Lower Bound	Upper Bound		0.934791	0.45	0.55	1.05									Estimate	Lower Bound	Upper Bound		0.887818	0.45	0.52	1.05
	PROBIT		.010	-0.965695	-1.65734	-0.520955		1.04331	0.5	0.49	1.1						PROBITa		.010	-0.112526	-1.0032	0.288124		0.944939	0.5	0.6	1.1
			.020	-0.730282	-1.35631	-0.327286		1.15183	0.55	0.6	1.2								.020	0.0113864	-0.802517	0.378513		1.00206	0.55	0.74	1.2
			.030	-0.58092	-1.1654	-0.204333		1.2621	0.6	0.52	1.3								.030	0.090005	-0.675292	0.435962		1.0601	0.6	0.86	1.3
			.040	-0.46856	-1.02183	-0.111792		1.37607	0.65	0.74	1.5								.040	0.149147	-0.579647	0.479239		1.12009	0.65	0.9	1.5
			.050	-0.377165	-0.905078	-0.03648		1.49618	0.7	0.79	1.7								.050	0.197254	-0.501892	0.514488		1.18331	0.7	0.95	1.7
			.060	-0.299373	-0.805738	0.0276521		1.62579	0.75	0.81	1.9								.060	0.238201	-0.435747	0.544526		1.25153	0.75	0.97	1.9
			.070	-0.231164	-0.718661	0.0839091		1.77012	0.8	0.91	2								.070	0.274103	-0.377782	0.570894		1.32751	0.8	1	2
			.080	-0.170092	-0.640717	0.134303		1.93836	0.85	0.89	2.2								.080	0.306249	-0.325908	0.594531		1.41606	0.85	0.98	2.2
			.090	-0.114549	-0.569851	0.180155		2.15004	0.9										.090	0.335485	-0.278754	0.616051		1.52748	0.9
			.100	-0.0634216	-0.504638	0.222382		2.20117	0.91										.100	0.362396	-0.235371	0.635883		1.55439	0.91
			.150	0.148259	-0.23488	0.397451		2.25671	0.92										.150	0.473817	-0.0560233	0.718261		1.58363	0.92
			.200	0.316497	-0.0208571	0.536963		2.31778	0.93										.200	0.562371	0.0861213	0.784127		1.61577	0.93
			.250	0.460829	0.162369	0.657039		2.38599	0.94										.250	0.638343	0.207685	0.841019		1.65168	0.94
			.300	0.590445	0.326473	0.765309		2.46379	0.95										.300	0.706567	0.316446	0.892515		1.69262	0.95
			.350	0.710552	0.478007	0.86617		2.55518	0.96										.350	0.769787	0.416773	0.940692		1.74073	0.96
			.400	0.824523	0.621111	0.962564		2.66754	0.97										.400	0.829777	0.511431	0.986948		1.79987	0.97
			.450	0.934791	0.758627	1.05677		2.8169	0.98										.450	0.887818	0.60234	1.03238		1.87849	0.98
			.500	1.04331	0.892604	1.15083		3.05232	0.99										.500	0.944939	0.690933	1.07796		2.0024	0.99
			.550	1.15183	1.0245	1.24698													.550	1.00206	0.77833	1.12474
			.600	1.2621	1.1552	1.348													.600	1.0601	0.865426	1.17398
			.650	1.37607	1.28491	1.45778													.650	1.12009	0.952879	1.22744
			.700	1.49618	1.41359	1.5815													.700	1.18331	1.04104	1.28778
			.750	1.62579	1.54254	1.72492													.750	1.25153	1.12989	1.35919
			.800	1.77012	1.6766	1.89417													.800	1.32751	1.2194	1.44813
			.850	1.93836	1.82527	2.09903													.850	1.41606	1.31133	1.56422
			.900	2.15004	2.0065	2.36263													.900	1.52748	1.41302	1.72425
			.910	2.20117	2.04972	2.42684													.910	1.55439	1.43603	1.76445
			.920	2.25671	2.09652	2.49677													.920	1.58363	1.46054	1.80862
			.930	2.31778	2.1478	2.57383													.930	1.61577	1.487	1.85767
			.940	2.38599	2.20491	2.66005													.940	1.65168	1.51605	1.91295
			.950	2.46379	2.26986	2.75857													.950	1.69262	1.54866	1.97653
			.960	2.55518	2.34597	2.87452													.960	1.74073	1.58639	2.0518
			.970	2.66754	2.43931	3.01729													.970	1.79987	1.63213	2.14498
			.980	2.8169	2.56309	3.20738													.980	1.87849	1.69211	2.26968
			.990	3.05232	2.75771	3.50746													.990	2.0024	1.78533	2.46753

## Sheet: Sheet10
	S1-8--PAKK CONTEXT																S1-8--PAKK ISOLATION
	Confidence Limits																Confidence Limits
		Probability		95% Confidence Limits for DELTA_L				Estimate	Probit	Data	Factor							Probability		95% Confidence Limits for DELTA_L				Estimate	Probit	Data	Factor
				Estimate	Lower Bound	Upper Bound		0.941367	0.45	0.49	1.05									Estimate	Lower Bound	Upper Bound		0.892149	0.45	0.57	1.05
	PROBIT		.010	-0.135639	-0.470347	0.0969665		1.00286	0.5	0.58	1.1						PROBITa		.010	0.111488	-6.1423	0.636556		0.936725	0.5	0.68	1.1
			.020	-0.00223052	-0.307491	0.210222		1.06436	0.55	0.63	1.2								.020	0.208188	-5.50327	0.69035		0.981302	0.55	0.74	1.2
			.030	0.082413	-0.204222	0.282136		1.12685	0.6	0.84	1.3								.030	0.269541	-5.09798	0.724637		1.0266	0.6	0.94	1.3
			.040	0.146087	-0.126571	0.336269		1.19144	0.65	0.8	1.5								.040	0.315695	-4.79319	0.750527		1.07341	0.65	0.93	1.5
			.050	0.197881	-0.0634344	0.380328		1.2595	0.7	0.93	1.7								.050	0.353238	-4.54534	0.771659		1.12275	0.7	0.99	1.7
			.060	0.241966	-0.00971638	0.417851		1.33296	0.75	0.98	1.9								.060	0.385192	-4.33444	0.789704		1.17599	0.75	1	1.9
			.070	0.280619	0.037366	0.450769		1.41475	0.8	0.97	2								.070	0.41321	-4.14957	0.805574		1.23528	0.8	1	2
			.080	0.315229	0.0795071	0.480258		1.51009	0.85	0.99	2.2								.080	0.438297	-3.98409	0.819828		1.30438	0.85	0.99	2.2
			.090	0.346705	0.117819	0.507092		1.63005	0.9										.090	0.461112	-3.83362	0.832829		1.39134	0.9
			.100	0.375679	0.153071	0.531805		1.65902	0.91										.100	0.482114	-3.69516	0.844833		1.41234	0.91
			.150	0.495639	0.29887	0.634283		1.6905	0.92										.150	0.569066	-3.1223	0.894966		1.43515	0.92
			.200	0.590979	0.414511	0.715964		1.72511	0.93										.200	0.638172	-2.66767	0.935456		1.46024	0.93
			.250	0.672772	0.513491	0.786269		1.76376	0.94										.250	0.69746	-2.27827	0.970832		1.48826	0.94
			.300	0.746225	0.602132	0.84965		1.80785	0.95										.300	0.750702	-1.92926	1.00329		1.52021	0.95
			.350	0.814291	0.683994	0.90866		1.85964	0.96										.350	0.800038	-1.60665	1.03416		1.55776	0.96
			.400	0.878878	0.761341	0.964986		1.92332	0.97										.400	0.846854	-1.30149	1.06442		1.60391	0.97
			.450	0.941367	0.835762	1.0199		2.00796	0.98										.450	0.892149	-1.0075	1.09495		1.66526	0.98
			.500	1.00286	0.908466	1.07447		2.14137	0.99										.500	0.936725	-0.719885	1.12671		1.76196	0.99
			.550	1.06436	0.98044	1.12978													.550	0.981302	-0.434807	1.16101
			.600	1.12685	1.05255	1.187													.600	1.0266	-0.149188	1.19991
			.650	1.19144	1.12559	1.24764													.650	1.07341	0.138843	1.2473
			.700	1.2595	1.20038	1.31371													.700	1.12275	0.427948	1.31168
			.750	1.33296	1.27799	1.38812													.750	1.17599	0.707014	1.41408
			.800	1.41475	1.36034	1.47507													.800	1.23528	0.943596	1.60227
			.850	1.51009	1.45155	1.58117													.850	1.30438	1.10663	1.93437
			.900	1.63005	1.56128	1.71973													.900	1.39134	1.21891	2.44507
			.910	1.65902	1.58722	1.75375													.910	1.41234	1.23921	2.57524
			.920	1.6905	1.61522	1.7909													.920	1.43515	1.2596	2.71831
			.930	1.72511	1.64582	1.83192													.930	1.46024	1.2805	2.87715
			.940	1.76376	1.67981	1.87793													.940	1.48826	1.30241	3.05599
			.950	1.80785	1.71837	1.93061													.950	1.52021	1.32599	3.26134
			.960	1.85964	1.76345	1.99273													.960	1.55776	1.3523	3.50402
			.970	1.92332	1.8186	2.06936													.970	1.60391	1.38312	3.80387
			.980	2.00796	1.89158	2.17157													.980	1.66526	1.42231	4.20427
			.990	2.14137	2.00604	2.33321													.990	1.76196	1.48139	4.83801
	S1-8--PAKP CONTEXT																S1-8--PAKP ISOLATION
	Confidence Limits																Confidence Limits
		Probability		95% Confidence Limits for DELTA_L				Estimate	Probit	Data	Factor							Probability		95% Confidence Limits for DELTA_L				Estimate	Probit	Data	Factor
				Estimate	Lower Bound	Upper Bound		0.680598	0.45	0.52	1.05									Estimate	Lower Bound	Upper Bound		0.880891	0.45	0.5	1.05
	PROBITa		.010	-1.67373	-3.87663	-0.748094		0.815032	0.5	0.6	1.1						PROBITa		.010	-0.0999561	-0.761028	0.244059		0.936898	0.5	0.64	1.1
			.020	-1.3821	-3.38271	-0.540434		0.949467	0.55	0.74	1.2								.020	0.0215414	-0.58296	0.336822		0.992906	0.55	0.76	1.2
			.030	-1.19707	-3.06944	-0.408577		1.08607	0.6	0.69	1.3								.030	0.0986276	-0.470061	0.395757		1.04982	0.6	0.84	1.3
			.040	-1.05788	-2.83384	-0.30932		1.22725	0.65	0.69	1.5								.040	0.156617	-0.385179	0.44014		1.10864	0.65	0.93	1.5
			.050	-0.944655	-2.64225	-0.228533		1.37604	0.7	0.78	1.7								.050	0.203786	-0.316171	0.476278		1.17062	0.7	0.97	1.7
			.060	-0.848286	-2.47922	-0.159731		1.53661	0.75	0.9	1.9								.060	0.243935	-0.257463	0.507065		1.23752	0.75	0.97	1.9
			.070	-0.763789	-2.3363	-0.0993706		1.71541	0.8	0.82	2								.070	0.279138	-0.206011	0.534085		1.31201	0.8	0.99	2
			.080	-0.688133	-2.20837	-0.0452954		1.92382	0.85	0.91	2.2								.080	0.310657	-0.159964	0.558299		1.39884	0.85	0.99	2.2
			.090	-0.619326	-2.09205	0.00391124		2.18605	0.9										.090	0.339323	-0.118105	0.580339		1.50809	0.9
			.100	-0.555989	-1.985	0.0492313		2.24939	0.91										.100	0.36571	-0.0795913	0.600645		1.53447	0.91
			.150	-0.293759	-1.5421	0.237182		2.3182	0.92										.150	0.474959	0.0796546	0.684928		1.56314	0.92
			.200	-0.0853458	-1.19057	0.387038		2.39385	0.93										.200	0.561787	0.205907	0.752225		1.59466	0.93
			.250	0.0934538	-0.88948	0.516089		2.47835	0.94										.250	0.636278	0.31392	0.810261		1.62986	0.94
			.300	0.254021	-0.619639	0.632529		2.57472	0.95										.300	0.703173	0.410601	0.862695		1.67001	0.95
			.350	0.402811	-0.370248	0.741083		2.68794	0.96										.350	0.765161	0.499835	0.91164		1.71718	0.96
			.400	0.543998	-0.134437	0.844928		2.82713	0.97										.400	0.823981	0.584091	0.958502		1.77517	0.97
			.450	0.680598	0.0925731	0.946539		3.01216	0.98										.450	0.880891	0.665091	1.00436		1.85226	0.98
			.500	0.815032	0.314326	1.0482		3.30379	0.99										.500	0.936898	0.744136	1.05016		1.97375	0.99
			.550	0.949467	0.53347	1.15246													.550	0.992906	0.822274	1.09687
			.600	1.08607	0.751654	1.2629													.600	1.04982	0.900381	1.14562
			.650	1.22725	0.968668	1.38554													.650	1.10864	0.979191	1.19793
			.700	1.37604	1.1803	1.53185													.700	1.17062	1.05927	1.25603
			.750	1.53661	1.37753	1.7209													.750	1.23752	1.14102	1.32339
			.800	1.71541	1.55765	1.97093													.800	1.31201	1.225	1.40546
			.850	1.92382	1.73605	2.29391													.850	1.39884	1.31338	1.51063
			.900	2.18605	1.94042	2.72039													.900	1.50809	1.41353	1.65401
			.910	2.24939	1.98819	2.825													.910	1.53447	1.43646	1.6899
			.920	2.3182	2.03964	2.93907													.920	1.56314	1.46098	1.72928
			.930	2.39385	2.09581	3.06491													.930	1.59466	1.48753	1.77299
			.940	2.47835	2.15812	3.20587													.940	1.62986	1.51677	1.82222
			.950	2.57472	2.22877	3.36705													.950	1.67001	1.54969	1.87879
			.960	2.68794	2.31133	3.55687													.960	1.71718	1.5879	1.94574
			.970	2.82713	2.41233	3.79073													.970	1.77517	1.63433	2.02857
			.980	3.01216	2.54596	4.10223													.980	1.85226	1.69536	2.13937
			.990	3.30379	2.7556	4.59417													.990	1.97375	1.79047	2.31509

[truncated: 1 more sheets: Sheet11]
