# Supplementary material for: Object-based attention modulates the discrimination of level increments in stop-consonant noise bursts
Source: PLoS One. 2018 Jan 24;13(1):e0190956. doi: 10.1371/journal.pone.0190956 (PMC5783383; doi:10.1371/journal.pone.0190956)
Supplement: S2 Fig — Supporting information Fig 3 (Panels B). The file “S2_fig.xlsx” summarizes the level discrimination thresholds (LDTs) measured in Experiment 1 for conditions presenting the word /pæt/ and level increments (∆L) in the Cv (“p”) or vC (“t”) burst; LDTs were estimated with the same probit-regression procedure used in the conditions presenting the word /pæk/. In the left-hand side of Sheet 1 (columns B-F), the LDTs are expressed in terms of RMS multiplication factors, and in the right-hand side (columns L-R), the LDTs are expressed in terms of dB units (i.e., 20 * log factor). For participants S2-1, S2-2, S2-3, and S2-4 (columns B, C, D, and E) and the group mean (column F), the 75% (or 0.75) and 85% (or 0.85) percent correct LDTs measured in 6 conditions are listed in separate rows as follows: p-context (rows 4 and 5), p-isolation (rows 7 and 8), t-context (rows 10 and 11), t-isolation (rows 13 and 14), p interleaved with t in context (PAT-P, rows 16 and 17), and t interleaved with p in context (PAT-T, rows 19 and 20). In the right-hand side of sheet 1, the above LDTs are expressed in dB units, for S2-1, S2-2, S2-3 and S2-4 (columns L, M, N, and O). The group mean, standard deviation, and standard error of the mean are listed in columns P, Q, and R, and charted right below the LDT values and in Fig 3, panels B of the manuscript. The LDTs in dB units (arranged in the rows as described above) were used in the ANOVAs. (XLSX) [file pone.0190956.s002.xlsx]

## Sheet: Sheet1
											20 log C
	S2-1	S2-2	S2-3	S2-4	MEAN						S2-1	S2-2	S2-3	S2-4	MEAN	SD	SEM
P-CONTEXT
0.75	3.916	3.382	3.691	1.804	3.19825				PC	dB	11.85	10.58	11.34	5.12	9.7225	3.11239	1.67
0.85	5.623	4.656	4.995	2.185	4.36475					dB	14.99	13.34	13.96	6.78	12.2675	3.72109	1.875
P-ISOLATION
0.75	1.411	1.331	1.403	1.296	1.36025				PI	dB	2.99	2.48	2.94	2.25	2.665	0.35949	0.175
0.85	1.683	1.479	1.574	1.412	1.537					dB	4.52	3.39	3.94	2.99	3.71	0.665783	0.3329
T-CONTEXT
0.75	1.431	1.28	1.289	1.262	1.3155				TC	dB	3.11	2.144	2.2	2.02	2.3685	0.500022	0.25
0.85	1.655	1.43	1.464	1.535	1.521					dB	4.37	3.1	3.31	3.72	3.625	0.559434	0.275
T-ISOLATION
0.75	1.405	1.29	1.201	1.148	1.261				TI	dB	2.95	2.21	1.59	1.19	1.985	0.768093	0.38
0.85	1.624	1.436	1.321	1.221	1.4005					dB	4.21	3.14	2.41	1.73	2.8725	1.06139	0.53
PAT-P
0.75	3.961	3.89	2.614	3.626	3.52275				PC+T	dB	11.95	11.79	8.34	11.18	10.815	1.68302	0.84
0.85	5.124	5.403	3.393	4.759	4.66975					dB	14.19	14.65	10.6	13.55	13.2475	1.82173	0.91
PAT-T
0.75	1.224	1.347	1.323	1.526	1.355				TC+P	dB	1.75	2.58	2.43	3.67	2.6075	0.795084	0.395
0.85	1.35	1.556	1.469	1.899	1.5685					dB	2.6	3.84	3.34	5.57	3.8375	1.26234	0.63
		M-85		Db								M-75		Db
	PC+T	4.67	PC+T	13.25							PC+T	3.522	PC+T	10.81
	PC	4.36	PC	12.26							PC	3.19	PC	9.72
	PI	1.59	PI	3.71							PI	1.36	PI	2.66
	TC+P	1.57	TC+P	3.83							TC+P	1.355	TC+P	2.6
	TC	1.52	TC	3.62							TC	1.31	TC	2.36
	TI	1.4	TI	2.87							TI	1.26	TI	1.98
