# Supplementary material for: Object-based attention modulates the discrimination of level increments in stop-consonant noise bursts
Source: PLoS One. 2018 Jan 24;13(1):e0190956. doi: 10.1371/journal.pone.0190956 (PMC5783383; doi:10.1371/journal.pone.0190956)
Supplement: S3 Fig — Supporting information Fig 3 (Panels C). The file “S3_fig.xlsx” summarizes the level discrimination thresholds (LDTs) measured in Experiment 2 for conditions presenting any of three words within each trial block, /pæk/, /pæt/ or /kæt/, sampled randomly with equal probability. In all cases, the level increments (∆L) were in the Cv or vC burst embedded in the respective words. Thresholds were estimated with the same probit regression procedure used in conditions presenting the word /pæk/. LDTs estimated at the 75, or 85% correct level (or 0.75 or 0.85 correct probability) are expressed in terms of RMS multiplication factors in columns B, C, D, and E for the word /pæt/, columns G, H, I and J for the word /cæt/ and in columns L, M, N, and O for the word /pæk/. Expressed in terms of dB units, the respective LDTs are shown in columns T, U, V, and W for /pæt/, columns Y, Z, AA, and AB for /kæt/ and columns AD, AE, AF, and AG for /pæk/. Rows 17, 18, 19 show the LDTs measured in three participants (S3-1, S3-2 and S3-3), and rows 20, 21, and 22 show the corresponding mean, standard deviation, and standard error of the mean; these LDTs are charted below the threshold values in sheet 1, and in Fig 3, panel C of the manuscript. Rows 5, 6, and 7 show LDTs for the subsidiary condition presenting only the word /pæt/, and rows 8, 9, and 10 show the corresponding mean, standard deviation, and standard error of the mean. Rows 29, 30, 31 show the LDTs measured in the subsidiary condition with a single-observation interval task, and rows 33, 34, and 35 show the LDTs predicted by Signal Detection Theory (see Experiment II, Subsidiary conditions, for details). The LDTs in columns Z and AA, rows 25 to 33 were used to assess the significance of the temporal-position effect (Cv versus vC) for all three words combined. All ANOVAs were performed on the LDTs in dB units. (XLSX) [file pone.0190956.s003.xlsx]

## Sheet: Sheet1
		PAT					CAT					PAK							20LOGC								Brown	PAK			Ex 1 PAT
	SR-2AFC																		SR-2AFC									0.75	0.85			0.75	0.85
	0.75	0.75	0.85	0.85															0.75	0.75	0.85	0.85				75 ms	p isolax	1.83	2.94	65 ms	p isolax	2.67	3.95
	P	T	P	T															P	T	P	T				135 ms	K isolax	1.93	2.79	167 ms	T isolax	1.98	2.87
S3-1	2.87	1.355	3.661	1.539														S3-1	9.15	2.638	11.27	3.74					MR-2AFC				MR-2AFC
S3-2	1.87	1.886	2.805	2.371														S3-2	5.43	5.51	8.95	7.49					p isolax	4.78	6.78		p isolax	7	9.2
S3-3	2.51	1.26	3.11	1.411														S3-3	7.99	2	9.85	2.98					K isolax	3.25	4.49		T isolax	3.14	4.38
																		MEAN	7.52333	3.38267	10.0233	4.73667
																		STD	1.9034	1.86974	1.16967	2.41455
																		SEM	1.09	1.07	0.67	1.39
																				PAT					CAT					PAK
	MR-2AFC	PAT				MR-2AFC	CAT				MR-2AFC	PAK							MR-2AFC					MR-2AFC					MR-2AFC
	0.75	0.75	0.85	0.85		0.75	0.75	0.85	0.85		0.75	0.75	0.85	0.85					0.75	0.75	0.85	0.85		0.75	0.75	0.85	0.85		0.75	0.75	0.85	0.85
	P	T	P	T		K	T	K	T		P	K	P	K					P	T	P	T		K	T	K	T		P	K	P	K
S3-1	2.194	1.29	2.97	1.449		4.176	1.283	11.247	1.471		1.993	1.255	2.752	1.425				S3-1	6.82	2.21	9.45	3.16		12.41	2.14	21.01	3.35		5.99	1.97	8.79	3.07
S3-2	2.395	1.803	3.056	2.219		2.264	2.033	2.859	3.233		1.706	1.829	2.083	2.206				S3-2	7.56	5.11	9.7	6.88		7.09	6.16	9.09	10.19		4.63	5.24	6.37	6.87
S3-3	2.146	1.276	2.65	1.43		3.323	1.307	5.202	1.476		1.539	1.339	1.817	1.504				S3-3	6.63	2.11	8.46	3.106		10.43	2.32	14.32	3.38		3.74	2.53	5.18	3.54
																		MEAN	7.00333	3.14333	9.20333	4.382		9.97667	3.54	14.8067	5.64		4.78667	3.24667	6.78	4.49333
																		STD	0.491359	1.70392	0.655769	2.1635		2.68882	2.27077	5.97488	3.94044		1.13315	1.74884	1.50202	2.07163
																		SEM	0.28	0.98	0.37	1.24		1.54	1.31	3.45	2.27		0.65	1	0.86	1.19
																									Cv	vC		cat	pat	pak
																									6.82	2.21		12.41	6.82	5.99
	SR-SI	PAT																	SR-SI						7.56	5.11		7.09	7.56	4.63
	0.75	0.75	0.85	0.85															0.75	0.75	0.85	0.85			6.63	2.11		10.43	6.63	3.74
	P	T	P	T															P	T	P	T			12.41	2.14		2.14	2.21	1.97
S3-1	2.669	1.295	3.657	1.463														S3-1	8.52	2.24	11.26	3.3			7.09	6.16		6.16	5.11	5.24
S3-2	1.968	1.812	3.372	2.416														S3-2	5.88	5.16	10.55	7.66			10.43	2.32		2.32	2.11	2.53
S3-3	2.251	1.211	2.927	1.355														S3-3	7.04	1.66	9.32	2.638			5.99	1.97
	PREDICTED SRSI																		PREDICTED SRSI						4.63	5.24
S3-1	2.43	1.2	3.24	1.37														S3-1	7.71	1.58	10.21	2.73			3.74	2.53
S3-2	3.21	1.96	4.27	2.56														S3-2	10.13	5.84	12.6	8.16
S3-3	1.72	1.11	2.44	1.25														S3-3	0.138914	0.906	7.74	1.93
																												75				85
																													Db				Db	SEM
																												CAT-K	9.97			CAT-K	14.8067	3.45
																												PAT-P	7			PAT-P	9.20333	0.37
																												PACK-P	4.78			PACK-P	6.78	0.86
																												CAT-T	3.54			CAT-T	5.64	2.27
																												PAT-T	3.14			PAT-T	4.382	1.24
																												PACK-K	3.24			PACK-K	4.49333	1.19

## Sheet: Sheet2
					20LOGC
					SR-2AFC
					0.75	0.75	0.85	0.85
					P	T	P	T
				BRIAN	9.15	2.638	11.27	3.74
				MICHAEL	5.43	5.51	8.95	7.49
				MICHELLE	7.99	2	9.85	2.98							SR-2AFC
				MEAN	7.52333	3.38267	10.0233	4.73667					SAMMI	LAQUITA	LLOYS	KIM	MEAN	SD	SEM
				STD	1.9034	1.86974	1.16967	2.41455		0.75	PC+T	dB	11.95	11.79	8.34	11.18	10.815	1.68302	0.84
				SEM	1.09	1.07	0.67	1.39		0.85		dB	14.19	14.65	10.6	13.55	13.2475	1.82173	0.91
										0.75	TC+P	dB	1.75	2.58	2.43	3.67	2.6075	0.795084	0.395
						PAT				0.85		dB	2.6	3.84	3.34	5.57	3.8375	1.26234	0.63
					MR-2AFC
					0.75	0.75	0.85	0.85
					P	T	P	T
				BRIAN	6.82	2.21	9.45	3.16						0.75	0.85		0.75	0.85
				MICHAEL	7.56	5.11	9.7	6.88						PC+T			TC+P
				MICHELLE	6.63	2.11	8.46	3.106						dB	dB		dB	dB
				MEAN	7.00333	3.14333	9.20333	4.382					SAMMI	11.95	14.19		1.75	2.6
				STD	0.491359	1.70392	0.655769	2.1635					LAQUITA	11.79	14.65		2.58	3.84
				SEM	0.28	0.98	0.37	1.24				SR-2AFC	LLOYS	8.34	10.6		2.43	3.34
													KIM	11.18	13.55		3.67	5.57
													MEAN	10.815	13.2475		2.6075	3.8375
													SD	1.68302	1.82173		0.795084	1.26234
					SR-SI								SEM	0.84	0.91		0.395	0.63
					0.75	0.75	0.85	0.85
					P	T	P	T
				BRIAN	8.52	2.24	11.26	3.3
				MICHAEL	5.88	5.16	10.55	7.66
				MICHELLE	7.04	1.66	9.32	2.638
